# Supplementary material for: Diversity-oriented synthesis of stereodefined tetrasubstituted alkenes via a modular alkyne gem-addition strategy
Source: Nat Commun. 2025 Jan 25;16:1025. doi: 10.1038/s41467-025-56184-3 (PMC11763084; doi:10.1038/s41467-025-56184-3)
Supplement: Supplementary file 4 — NCOMMS-24-50497-T-s04 [file 41467_2025_56184_MOESM4_ESM.xlsx]

## Sheet: body weight+tumor volume
	1st							2nd									3rd									4th									5th									6th
	entry	No.	weight(g)	length(cm)	height(cm)	Volumn(mm3)		entry	No.	weight(g)	length(cm)	height(cm)	Volumn(mm3)	RTV	T/C		entry	No.	weight(g)	length(cm)	height(cm)	Volumn(mm3)	RTV	T/C		entry	No.	weight(g)	length(cm)	height(cm)	Volumn(mm3)	RTV	T/C		entry	No.	weight(g)	length(cm)	height(cm)	Volumn(mm3)	RTV	T/C		entry	No.	weight(g)	length(cm)	height(cm)	Volumn(mm3)
control	1	118	24.9	7.33	5.62	115.757		1	118	25.3	7.95	4.64	85.5802	0.73931			1	118	25.9	6.63	5.2	89.6376	0.774361			1	118	26.1	8.4	5.3	117.978	1.01919			1	118	26.4	9.08	5.98	162.352	1.40253			1	118	25.8	8.92	6.51	189.015
	2	143	22.8	7.25	5.11	94.6564		2	143	23.5	7.71	5.38	111.581	1.1788			2	143	23.5	8.4	5.54	128.905	1.36182			2	143	24.3	8.9	7.02	219.298	2.31678			2	143	24.1	10.78	7.28	285.661	3.01788			2	143	23.6	11.05	7.81	337.003
	3	112	21	6.96	4.99	86.6523		3	112	21.1	7.2	5.65	114.921	1.32623			3	112	21.1	8.3	6.29	164.191	1.89482			3	112	21.5	7.97	6.92	190.827	2.20222			3	112	21.3	9.7	7.32	259.875	2.99905			3	112	20.8	10.43	7.58	299.635
	4	126	23.8	6.54	5	81.75		4	126	23.4	7.92	5.67	127.31	1.5573			4	126	23.6	8.97	6.17	170.739	2.08855			4	126	24.1	9.73	6.47	203.653	2.49117			4	126	24.1	10.35	6.84	242.115	2.96166			4	126	23.6	10.43	6.95	251.898
	5	109	22.7	5.62	5.24	77.1559		5	109	22.7	6.13	5.5	92.7162	1.20167			5	109	22.8	8.56	5.42	125.731	1.62957			5	109	23.2	8.44	5.56	130.455	1.6908			5	109	24.1	7.63	7.18	196.672	2.54903			5	109	23.5	8.29	7.23	216.671
	6	127	20.2	5.73	4.69	63.0188		6	127	19.8	6.63	4.99	82.5438	1.30983			6	127	19.5	6.81	5.41	99.6579	1.5814			6	127	20.2	8.77	5.3	123.175	1.95457			6	127	20.2	9.54	5.69	154.434	2.4506			6	127	19.6	9.85	6.85	231.093
	7	113	23.2	4.73	4.13	40.3396		7	113	22.1	6.16	5.33	87.4994	2.16907			7	113	21.2	7.07	5.19	95.2191	2.36044			7	113	22.2	7.82	5.75	129.274	3.20465			7	113	23.4	7.95	6.99	194.219	4.8146			7	113	22.1	8.9	7.28	235.843
X						79.9043							100.307	1.3546					22.5143			124.869	1.67014					23.0857			159.237	2.12563					23.3714			213.618	2.88505					22.7143			251.594
SD						22.0713							16.1417	0.40358								30.2921	0.479444								40.1906	0.630518								46.1928	0.945606								46.9147
TAM5	1	108	23.6	7.06	5.59	110.306		1	108	24	8.26	6.7	185.396	1.68074			1	108	23.6	8.31	7	203.595	1.84573			1	108	23.9	8.31	6.75	189.312	1.71625			1	108	23.6	8.53	7.24	223.561	2.02674			1	108	22.7	9.92	6.44	205.709
	2	111	27.6	6.85	5.35	98.0321		2	111	27	6.69	5.83	113.693	1.15975			2	111	26.6	7.02	6.17	133.622	1.36304			2	111	26.2	6.58	5.78	109.914	1.1212			2	111	27.1	7.82	6.93	187.777	1.91547			2	111	25.5	8.04	7.41	220.731
	3	147	21.8	6.99	4.93	84.9456		3	147	21.6	7.51	4.96	92.379	1.08751			3	147	21.9	8.43	5.09	109.203	1.28556			3	147	22	9.06	5.18	121.551	1.43092			3	147	22.6	9.26	5.21	125.677	1.4795			3	147	22.2	8.74	5.53	133.639
	4	120	24.1	6.8	4.85	79.9765		4	120	23.9	7.2	5.01	90.3604	1.12984			4	120	23.4	7.49	5.21	101.655	1.27106			4	120	24	7.98	5.63	126.471	1.58135			4	120	24.7	6.67	4.99	83.0418	1.03833			4	120	23.1	8.16	5.59	127.492
	5	132	21.3	6.02	5.04	76.4588		5	132	20.9	6.18	5.15	81.9545	1.07188			5	132	21.1	6.82	5.47	102.03	1.33445			5	132	21.3	7.53	6.06	138.264	1.80835			5	132	21.7	7.22	6.04	131.699	1.72248			5	132	20.4	7.29	6.33	146.051
	6	141	21.8	6.87	4.25	62.0447		6	141	21.4	7.85	4.23	70.2296	1.13192			6	141	20.7	9.08	4.61	96.4845	1.55508			6	141	19.6	7.67	4.81	88.7269	1.43005			6	141	18.9	8.54	5.19	115.017	1.85378			6	141	17.8	8.8	5.82	149.039
	7	142	26.1	5.09	4.48	51.0792		7	142	25.4	5.38	4.61	57.1681	1.11921			7	142	25.5	5.42	4.81	62.6988	1.22748			7	142	25.6	5.69	4.98	70.5571	1.38133			7	142	26.4	6.46	4.9	77.5523	1.51828			7	142	25	6.3	5.22	85.8325
X						80.4061							98.74	1.19726	0.883849	0.116151			23.2571			115.613	1.41177	0.845303	0.154697			23.2286			120.685	1.49564	0.703621	0.296379			23.5714			134.904	1.65065	0.57214	0.42786			22.3857			152.642
SD						18.6634							39.0353	0.199226								40.7981	0.202451								35.2604	0.223726								49.4621	0.311619								43.0378
P						0.966777							0.929086	0.408605								0.663407	0.247354								0.102759	0.0388049								0.014651	0.010333								0.0024971
109-L	1	105	24.7	8.38	4.99	104.331		1	105	24.6	8.33	6.25	162.695	1.55941			1	105	24.3	8.4	6.16	159.372	1.52755			1	105	25.1	7.98	5.77	132.839	1.27324			1	105	21.1	8.39	6.12	157.121	1.50598			1	105	23.9	8.5	6.27	167.08
	2	115	23.3	5.9	5.73	96.8571		2	115	22.7	6.56	5.57	101.762	1.05064			2	115	21.8	7.48	5.99	134.192	1.38546			2	115	22.6	6.74	6.49	141.945	1.46551			2	115	22.6	7.35	7.19	189.983	1.96148			2	115	20.8	7.9	6.75	179.972
	3	125	25.3	5.95	5.55	91.6374		3	125	24.7	6.15	5.12	80.6093	0.879654			3	125	25.5	6.74	5.55	103.804	1.13277			3	125	25.8	6.78	5.19	91.3134	0.996464			3	125	26.5	6.85	4.66	74.3759	0.811633			3	125	25.1	7.81	5.01	98.0159
	4	134	22.1	6.8	4.82	78.9902		4	134	22	6.84	5.38	98.9898	1.25319			4	134	21.8	7.04	5.37	101.506	1.28504			4	134	22.2	7.05	5.85	120.634	1.52721			4	134	21.6	7.07	6.07	130.247	1.6489			4	134	20.9	8.08	6.46	168.596
	5	131	23.7	6.25	4.92	75.645		5	131	22.9	7.14	5.07	91.7665	1.21312			5	131	22.8	7.03	5.62	111.019	1.46763			5	131	22.8	7.49	5.9	130.363	1.72336			5	131	23.1	7.44	5.32	105.285	1.39183			5	131	22.2	7.5	5.68	120.984
	6	117	23.8	5.21	4.81	60.2695		6	117	23.3	5.07	4.88	60.3695	1.00166			6	117	23.3	6	5.19	80.8083	1.34078			6	117	23.4	6.04	5.27	83.8742	1.39165			6	117	23.6	5.83	5.04	74.0457	1.22858			6	117	22.9	6.1	5.59	95.3067
	7	145	23.4	5.86	4.09	49.0133		7	145	22.2	6	4.78	68.5452	1.3985			7	145	22.4	6.18	5.27	85.8183	1.75092			7	145	22.2	7.08	5.32	100.19	2.04415			7	145	22.5	6.99	5.53	106.88	2.18064			7	145	21.6	6.97	5.53	106.574
X						79.5348							94.9625	1.19374	0.881247	0.118753			23.1286			110.931	1.41288	0.845966	0.154034			23.4429			114.451	1.4888	0.700404	0.299596			23			119.705	1.53272	0.531263	0.468737			22.4857			133.79
SD						18.4373							31.0782	0.21895								25.5376	0.181725								20.9049	0.288042								39.5728	0.422605								34.0543
P						0.975417							0.715042	0.407605								0.405765	0.242623								0.0322249	0.0461834								0.00261438	0.00765807								0.000321123
109-M	1	122	21.8	6.94	5.47	103.826		1	122	22	7.64	5.27	106.092	1.02183			1	122	24.6	7.94	4.96	97.6684	0.940697			1	122	21.9	6.03	5.59	94.213	0.907417			1	122	22.2	6.74	4.83	78.6184	0.757216			1	122	21.5	6.83	5.47	102.18
	2	129	21.7	7.32	5.12	95.9447		2	129	21.3	7.92	5.03	100.192	1.04426			2	129	21.3	7.73	5.12	101.319	1.05601			2	129	21.7	8.06	5.29	112.776	1.17543			2	129	20.4	8.16	5.74	134.426	1.40108			2	129	19.1	8.79	5.95	155.594
	3	116	23.9	6.26	5.34	89.2538		3	116	24	6.27	5.21	85.0968	0.953424			3	116	23.7	6.42	5.81	108.357	1.21403			3	116	24	7.02	5.88	121.356	1.35967			3	116	24	6.01	5.96	106.742	1.19594			3	116	23.5	7.41	6.43	153.183
	4	123	26	6.96	4.86	82.1962		4	123	25.6	7.64	5.13	100.531	1.22306			4	123	25.1	7.21	5.64	114.674	1.39512			4	123	24.7	7.37	4.81	85.2565	1.03723			4	123	25	7.86	4.9	94.3593	1.14798			4	123	24.4	8.32	5.4	121.306
	5	119	25.8	6.83	4.59	71.9476		5	119	25.1	6.88	5.69	111.374	1.54799			5	119	24.6	6.44	5.53	98.4705	1.36864			5	119	24.4	7.04	5.68	113.564	1.57842			5	119	24.7	7.61	5.9	132.452	1.84095			5	119	24.3	7.66	5.23	104.762
	6	114	21.2	5.34	4.65	57.7321		6	114	21.6	5.11	4.37	48.7926	0.845155			6	114	21.6	5.42	4.75	61.1444	1.05911			6	114	22.1	5.91	4.46	58.7797	1.01815			6	114	22.3	6.06	5.16	80.6756	1.39741			6	114	21.8	6.4	5.42	94.0045
	7	149	26.2	5.79	3.92	44.4857		7	149	25.9	6.72	4.73	75.1729	1.68982			7	149	26.2	6.81	5.5	103.001	2.31538			7	149	25.4	7.31	5.77	121.686	2.73538			7	149	26	6.83	5.04	86.7465	1.94998			7	149	25.2	5.79	4.21	51.3113
X						77.9122							89.6072	1.18936	0.878016	0.121984			23.8714			97.8048	1.33557	0.799676	0.200324			23.4571			101.09	1.40167	0.659416	0.340584			23.5143			102.003	1.38437	0.479842	0.520158			22.8286			111.763
SD						19.6534							20.2535	0.293615								15.945	0.429276								21.4316	0.583974								21.6919	0.380516								33.4631
P						0.871609							0.331511	0.433164								0.0767039	0.226971								0.00873933	0.0613979								0.000171535	0.00360387								6.77859e-05
109-H	1	104	27	7.82	5.15	103.703		1	104	27	8.14	5.25	112.179	1.08174			1	104	26.5	7.09	5.47	106.07	1.02282			1	104	26.5	6.93	5.46	103.297	0.996087			1	104	26.9	7.37	5.4	107.455	1.03618			1	104	26.2	6.9	5.36	99.1171
	2	140	24	7.74	4.96	95.2082		2	140	23.8	8.35	4.97	103.126	1.08317			2	140	23.8	6.43	5.44	95.1434	0.99932			2	140	23.8	6.91	5.44	102.246	1.07392			2	140	24.5	8.38	5.29	117.253	1.23155			2	140	23.6	8.72	6.31	173.598
	3	133	25.4	7.3	4.94	89.0731		3	133	25.3	8.01	4.89	95.768	1.07516			3	133	24.6	5.68	5.3	79.7756	0.895619			3	133	24.8	8.23	5.33	116.903	1.31243			3	133	24.4	9.53	5.61	149.965	1.68361			3	133	22.9	9.79	6.02	177.397
	4	101	25.5	6.44	5.05	82.118		4	101	25.1	6.82	4.51	69.3597	0.844635			4	101	24.7	7.07	4.89	84.5293	1.02936			4	101	21.2	7.54	4.6	79.7732	0.971445			4	101	26	7.63	4.93	92.7232	1.12915			4	101	25.3	8.51	5.24	116.832
	5	128	21.7	6.73	4.83	78.5017		5	128	21.5	7.11	5.35	101.753	1.29619			5	128	21.4	7.28	5.35	104.186	1.32718			5	128	21	8.26	5.48	124.026	1.57991			5	128	21.6	8.07	5.74	132.944	1.69351			5	128	20.9	8.51	5.66	136.311
	6	103	25.4	5.15	4.53	52.8413		6	103	25.4	4.77	4.52	48.7265	0.922129			6	103	25.1	5.25	4.96	64.5792	1.22213			6	103	25.2	5.52	4.6	58.4016	1.10523			6	103	25.9	5.85	4.48	58.7059	1.11099			6	103	24.9	5.49	5.16	73.0873
	7	137	23	5.04	4.11	42.5681		7	137	21.6	5.77	4.11	48.7337	1.14484			7	137	22.1	6.04	4.38	57.9369	1.36104			7	137	22.1	6.56	4.72	73.0732	1.71662			7	137	21.8	7.27	4.41	70.6938	1.66072			7	137	21.1	7.08	4.3	65.4546
X						77.7162							82.8066	1.06398	0.785455	0.214545			24.0286			84.6028	1.1225	0.672098	0.327902			23.5143			93.9599	1.25081	0.588441	0.411559			24.4429			104.248	1.36367	0.472668	0.527332			23.5571			120.257
SD						20.6481							24.8016	0.136015								17.2823	0.166468								22.3225	0.273729								30.2977	0.278506								41.4985
P						0.862208							0.173063	0.120469								0.0152296	0.0214498								0.0045632	0.00889645								0.000398548	0.00262165								0.00024652
																																												1	106	24.4			0
																																												2	138	25.4			0
																																												3	110	21.8			0
																																												4	135	25.1			0
[truncated: 42 more columns]

## Sheet: tumor weight
		Num.	tumor weight(g)		anti-tumor rate(%)
	control	118	0.65
		143	0.83
		112	0.59
		126	0.57
		109	0.51
		127	0.68
	X		0.638333
	SD
	TAM5	108	0.5
		111	0.5
		147	0.15
		120	0.29
		132	0.33
		142	0.18
	X		0.325		49.0862
	SD		0.137931
	P		0.00218577
	109-L	105	0.32
		115	0.44
		125	0.4
		134	0.26
		131	0.2
		117	0.17
		145	0.28
	X		0.295714		53.674
	SD		0.0916292
	P		0.000106884
	109-M	122	0.28
		129	0.3
		116	0.25
		123	0.27
		119	0.18
		114	0.2
		149	0.1
	X		0.225714		64.6401
	SD		0.0649961
	P		5.63544e-06
	109-H	104	0.35
		140	0.3
		133	0.22
		101	0.25
		128	0.17
		103	0.16
		137	0.11
	X		0.222857	0.314286	65.0877
	SD		0.0777752
	P		9.79198e-06
