# Supplementary material for: Diversity-oriented synthesis of stereodefined tetrasubstituted alkenes via a modular alkyne gem-addition strategy
Source: Nat Commun. 2025 Jan 25;16:1025. doi: 10.1038/s41467-025-56184-3 (PMC11763084; doi:10.1038/s41467-025-56184-3)
Supplement: Supplementary file 5 — NCOMMS-24-50497-T-s05 [file 41467_2025_56184_MOESM5_ESM.xlsx]

## Sheet: TAM-m7
MCF7	Temperature(¡C)	1	2	3	4	5	6	7	8	9	10	11	12
TAM	37	0.0378	0.0371	0.0364	0.0375	0.0384	0.0384	0.0387	0.0395	0.0384	0.0378	0.0386	0.0392
	0.0380545	0.0384	0.4965	0.4853	0.5054	0.4794	0.459	0.8749	0.8787	0.883	0.8652	0.646	0.0381
		0.0382	0.3177	0.3479	0.3386	0.3527	0.3004	0.8695	0.8565	0.8598	0.8568	0.8847	0.039
		0.0387	0.228	0.25	0.2271	0.2355	0.2153	0.8261	0.8181	0.8582	0.8701	0.8724	0.0372
		0.037	0.0763	0.0711	0.0733	0.0603	0.0625	0.8338	0.79	0.846	0.8602	0.8463	0.0382
		0.0376	0.0606	0.0717	0.0655	0.0646	0.0666	0.7112	0.6666	0.6916	0.682	0.7024	0.0373
		0.0373	0.0627	0.0616	0.0595	0.0663	0.0664	0.6146	0.6098	0.6033	0.6122	0.6433	0.0388
		0.0371	0.236	0.3504	0.86	0.7639	0.7828	0.8203	0.0388	0.0382	0.0381	0.0382	0.0392
													0.038375
		TAM 0	0.8749	0.8787	0.883	0.8652	0.646	0.82956		105.731	106.211	106.754	104.505	76.7994	100
		1	0.8695	0.8565	0.8598	0.8568	0.8847	0.86546		105.048	103.405	103.822	103.443	106.969	104.537
		2	0.8261	0.8181	0.8582	0.8701	0.8724	0.84898		99.5627	98.5515	103.62	105.124	105.415	102.455
		6	0.8338	0.79	0.846	0.8602	0.8463	0.83526		100.536	94.9999	102.078	103.873	102.116	100.72
		10	0.7112	0.6666	0.6916	0.682	0.7024	0.69076		85.0402	79.403	82.5629	81.3495	83.9279	82.4567
		12	0.6146	0.6098	0.6033	0.6122	0.6433	0.61664		72.8306	72.2239	71.4024	72.5273	76.4581	73.0885
		15	0.4965	0.4853	0.5054	0.4794	0.459	0.48512		57.9037	56.4881	59.0285	55.7423	53.1639	56.4653
		18	0.3177	0.3479	0.3386	0.3527	0.3004	0.33146		35.3046	39.1217	37.9462	39.7284	33.118	37.0438
		20	0.228	0.25	0.2271	0.2355	0.2153	0.23118		23.9672	26.7479	23.8535	24.9152	22.362	24.3691
		40	0.0763	0.0711	0.0733	0.0603	0.0625	0.0687		4.79344	4.1362	4.41426	2.77116	3.04922	3.83286
		60	0.0606	0.0717	0.0655	0.0646	0.0666	0.0658		2.80908	4.21204	3.4284	3.31465	3.56743	3.46632
		80	0.0627	0.0616	0.0595	0.0663	0.0664	0.0633		3.0745	2.93547	2.67005	3.52952	3.54216	3.15034

## Sheet: 109--m7
	MCF7	Temperature(¡C)	1	2	3	4	5	6	7	8	9	10	11	12
	109	37	0.0451	0.0374	0.0371	0.038	0.0386	0.0384	0.0389	0.039	0.0383	0.0368	0.0384	0.0401
		0.03809	0.0386	0.1668	0.1684	0.1679	0.1669	0.1719	0.8555	0.887	0.8568	0.863	0.8506	0.038
			0.0379	0.1104	0.1117	0.1147	0.1169	0.1211	0.8213	0.8599	0.7094	0.8041	0.9063	0.0388
			0.039	0.0802	0.0993	0.1004	0.0995	0.095	0.7918	0.8193	0.7407	0.8105	0.8409	0.0371
			0.0374	0.062	0.0657	0.0616	0.0668	0.0641	0.7206	0.7343	0.6817	0.8117	0.7863	0.0419
			0.0375	0.0586	0.06	0.0574	0.0577	0.0614	0.4248	0.3991	0.2909	0.3857	0.3869	0.0394
			0.0375	0.0602	0.0618	0.0606	0.0671	0.062	0.2955	0.2906	0.2012	0.2866	0.2691	0.0395
			0.0362	0.6453	0.7301	0.744	0.7247	0.78	0.7616	0.0748	0.0381	0.0379	0.0386	0.0377
			0	0.8555	0.887	0.8568	0.863	0.8506	0.86258		99.1413	102.962	99.299	100.051	98.547	100
			1	0.8213	0.8599	0.7094	0.8041	0.9063	0.8202		94.9933	99.675	81.4212	92.9071	105.303	94.8599
			2	0.7918	0.8193	0.7407	0.8105	0.8409	0.80064		91.4153	94.7507	85.2175	93.6834	97.3705	92.4875
			6	0.7206	0.7343	0.6817	0.8117	0.7863	0.74692		82.7797	84.4413	78.0616	93.8289	90.7482	85.9719
			10	0.4248	0.3991	0.2909	0.3857	0.3869	0.37748		46.9029	43.7859	30.6626	42.1606	42.3062	41.1636
			12	0.2955	0.2906	0.2012	0.2866	0.2691	0.2686		31.2205	30.6262	19.7831	30.1411	28.0185	27.9579
			15	0.1668	0.1684	0.1679	0.1669	0.1719	0.16838		15.6109	15.8049	15.7443	15.623	16.2294	15.8025
			18	0.1104	0.1117	0.1147	0.1169	0.1211	0.11496		8.77027	8.92794	9.2918	9.55864	10.068	9.32334
			20	0.0802	0.0993	0.1004	0.0995	0.095	0.09488		5.1074	7.42398	7.5574	7.44824	6.90245	6.88789
			40	0.062	0.0657	0.0616	0.0668	0.0641	0.06404		2.89997	3.34874	2.85146	3.48215	3.15468	3.1474
			60	0.0586	0.06	0.0574	0.0577	0.0614	0.05902		2.4876	2.6574	2.34205	2.37844	2.8272	2.53854
			80	0.0602	0.0618	0.0606	0.0671	0.062	0.06234		2.68166	2.87572	2.73017	3.51854	2.89997	2.94121

## Sheet: 110-m7
110	Temperature(¡C)	1	2	3	4	5	6	7	8	9	10	11	12
	28	0.0388	0.0384	0.0377	0.038	0.0398	0.0399	0.0394	0.04	0.0389	0.0384	0.0386	0.0402
		0.0388	0.1274	0.1337	0.0668	0.0588	0.0593						0.0382
		0.0374	0.1274	0.1258	0.0828	0.0615	0.0621						0.039
		0.0397	0.119	0.1155	0.0798	0.054	0.0653						0.0366
		0.5718	0.6325	0.6218	0.6142	0.5895	0.417						0.0365
		0.6073	0.6447	0.612	0.5951	0.5914	0.455						0.0361
	0.0389	0.6358	0.6381	0.6094	0.6205	0.6043	0.4476						0.5844
		0.599	0.5972	0.6114	0.5909	0.5844	0.5752	0.6236	0.6301	0.6277	0.64	0.6697	0.6485
80	0.0593	0.0621	0.0653	0.0622333	3.40265	3.86968	4.40342
60	0.0588	0.0615	0.054	0.0581	3.31925	3.7696	2.51863
40	0.0668	0.0828	0.0798	0.0764667	4.65362	7.32236	6.82197
20	0.1337	0.1258	0.1155	0.125	15.8123	14.4946	12.7766
15	0.1274	0.1274	0.119	0.1246	14.7615	14.7615	13.3604
10	0.417	0.455	0.4476	0.439867	63.0657	69.404	68.1697
5	0.5895	0.5914	0.6043	0.595067	91.8381	92.155	94.3067
2	0.6142	0.5951	0.6205	0.609933	95.958	92.7722	97.0088
1	0.6218	0.612	0.6094	0.6144	97.2256	95.591	95.1573
0	0.6325	0.6447	0.6381	0.638433	99.0103	101.045	99.9444

## Sheet: 111-m7
mcf7	Temperature(¡C)	1	2	3	4	5	6	7	8	9	10	11	12
111	28	0.0389	0.0392	0.0383	0.0384	0.0396	0.0388	0.0399	0.0393	0.0398	0.0392	0.0397	0.0394
		0.038	0.0684	0.0694	0.0715	0.0616	0.0834	0.061	0.0765	0.0676	0.0689	0.0628	0.0384
		0.0372	0.0663	0.0646	0.0613	0.0667	0.0898	0.0638	0.0689	0.0619	0.0662	0.0772	0.0384
		0.0387	0.0762	0.0712	0.0666	0.0637	0.0858	0.0726	0.0728	0.062	0.0783	0.0907	0.0375	0.0392083
		0.0376	0.2338	0.7723	1.2879	1.2747	1.2417	0.3565	1.0317	1.3033	1.3275	1.4228	0.0371
		0.0376	0.1928	0.7982	1.3238	1.3088	1.2996	0.3718	1.0147	1.3437	1.2835	1.4453	0.0378
		0.6448	0.1837	0.713	1.3119	1.3238	1.2581	0.3668	0.9703	1.2974	1.2462	1.287	0.0679
		0.5815	0.7107	0.7385	0.2539	1.2113	1.1942	1.1696	1.1902	1.1908	0.8201	0.8452	0.0682
												1.38503
							111	1.61921	2.77091	2.10961	2.20621	1.75295
								1.82726	2.20621	1.68608	2.00559	2.82293
								2.48113	2.49599	1.69351	2.90466	3.82603
								23.576	73.746	93.9269	95.7251	102.806
								24.7128	72.4828	96.9288	92.4557	104.478
								24.3413	69.1837	93.4885	89.6841	92.7157
								83.9925	85.5231	85.5677	58.0233	59.8883

## Sheet: 112-m7
MCF7	Temperature(¡C)	1	2	3	4	5	6	7	8	9	10	11	12
	28	0.0374	0.0387	0.0378	0.1437	0.1454	0.1431	0.1439	0.0537	0.0705	0.6267	0.0615	0.0612
112		0.0378	0.0588	0.0595	0.0607	0.0637	0.0681	0.0571	0.0595	0.0609	0.0586	0.0602	0.6014
		0.0366	0.0609	0.062	0.0635	0.061	0.0734	0.062	0.0629	0.0735	0.0619	0.0752	0.6489
		0.0369	0.062	0.0762	0.0638	0.0591	0.0638	0.0632	0.057	0.066	0.0575	0.0727	0.6132
		0.0349	0.0694	0.3105	0.5752	0.557	0.5951	0.2194	0.4588	0.5803	0.5395	0.6109	0.5951
		0.0351	0.0708	0.3539	0.5103	0.5628	0.5804	0.1998	0.449	0.5121	0.5111	0.5907	0.5432
		0.0343	0.0875	0.3304	0.4872	0.5955	0.581	0.1836	0.44	0.5114	0.5424	0.5531	0.5547
	0.0361429	0.0351	0.4453	0.5278	0.0618	0.0687	0.056	0.4566	0.4958	0.4862	0.4634	0.4135	0.3558
			0.0571	0.062	0.0632	0.0607667
			0.0595	0.0629	0.057	0.0598
			0.0609	0.0735	0.066	0.0668
			0.0586	0.0619	0.0575	0.0593333
			0.0602	0.0752	0.0727	0.0693667
			0.2194	0.1998	0.1836	0.200933
			0.4588	0.449	0.44	0.449267
			0.5803	0.5121	0.5114	0.5346
			0.5395	0.5111	0.5424	0.531
			0.6109	0.5907	0.5531	0.5849
		112	3.81902	4.71195	4.93062
			4.25637	4.87595	3.8008
			4.51149	6.80759	5.44087
			4.09236	4.69372	3.89191
			4.38393	7.11738	6.66181
			33.3949	29.8232	26.8711
			77.0208	75.2349	73.5949
			99.1617	86.7337	86.6061
			91.7268	86.5514	92.2552
			104.738	101.057	94.2051

## Sheet: 113-m7
	Temperature(¡C)	1	2	3	4	5	6	7	8	9	10	11	12
	32	0.0379	0.038	0.0369	0.0375	0.0384	0.0387	0.0392	0.0387	0.038	0.0378	0.0372	0.0373
113		0.2738	0.5761	0.5578	0.5433	0.627	0.6096	0.4855	0.3627	0.2291	0.063	0.0676	0.0381
		0.0381	0.5684	0.5531	0.5957	0.6201	0.6274	0.4938	0.3909	0.2522	0.0843	0.0848	0.0384
		0.0396	0.5409	0.5421	0.588	0.6275	0.6408	0.4692	0.3513	0.2295	0.0674	0.0654	0.0368
	0.0379667	0.0373	0.5374	0.5408	0.5829	0.5885	0.5797	0.2846	0.2576	0.1309	0.0707	0.078	0.0359
		0.0379	0.532	0.5421	0.5839	0.5848	0.5906	0.3141	0.263	0.1352	0.0801	0.0682	0.0364
		0.0368	0.5456	0.5594	0.5861	0.6076	0.5837	0.3133	0.2645	0.1274	0.0741	0.0815	0.0362
	0.538333	0.0375	0.5124	0.511	0.5267	0.5013	0.5186	0.4965	0.5295	0.5342	0.5482	0.599	0.0361
		113	99.8135	100.493	108.907	110.026	108.267	49.2905	43.8945	18.573	6.54187	8.0008
			98.7343	100.753	109.107	109.287	110.446	55.1862	44.9737	19.4324	8.42049	6.04224
			101.452	104.21	109.546	113.843	109.067	55.0263	45.2735	17.8736	7.22137	8.70029

## Sheet: 114-m7
	Temperature(¡C)	1	2	3	4	5	6	7	8	9	10	11	12
114	28	0.0459	0.0399	0.038	0.0387	0.0394	0.0397	0.0402	0.0401	0.0393	0.039	0.0391	0.04
		0.0411	0.259	0.0968	0.0574	0.0716	0.0595	0.2355	0.0985	0.058	0.0597	0.0576	0.0395
		0.0402	0.2771	0.1091	0.0633	0.0616	0.0606	0.2268	0.1005	0.0636	0.0611	0.0657	0.0397
		0.0412	0.263	0.112	0.0628	0.0627	0.0593	0.2242	0.098	0.059	0.0576	0.0573	0.0386
		0.6398	0.6599	0.6409	0.6461	0.6531	0.43	0.6227	0.634	0.6485	0.6521	0.4587	0.7118
		0.6262	0.6426	0.6579	0.6577	0.6383	0.4532	0.625	0.6436	0.63	0.6312	0.4257	0.668
	0.0399364	0.6223	0.6402	0.597	0.6619	0.6386	0.4772	0.5885	0.6422	0.6706	0.6596	0.4487	0.6775
		0.6211	0.5717	0.5682	0.5905	0.186	0.2023	0.6375	0.6392	0.659	0.695	0.567	0.6257
		114	80	0.0576	0.0657	0.0573	0.0602	3.08735	4.50311	3.03491
			60	0.0597	0.0611	0.0576	0.0594667	3.45439	3.69909	3.08735
			40	0.058	0.0636	0.059	0.0602	3.15726	4.13606	3.33204
			20	0.0985	0.1005	0.098	0.099	10.2361	10.5856	10.1487
			15	0.2355	0.2268	0.2242	0.228833	34.1817	32.661	32.2066
			10	0.4587	0.4257	0.4487	0.444367	73.1938	67.4258	71.4459
			5	0.6521	0.6312	0.6596	0.647633	106.997	103.344	108.308
			2	0.6485	0.63	0.6706	0.6497	106.368	103.134	110.231
			1	0.634	0.6436	0.6422	0.639933	103.834	105.512	105.267
			0	0.6227	0.625	0.5885	0.612067	101.859	102.261	95.8809

## Sheet: 115-m7
	Temperature(¡C)	1	2	3	4	5	6	7	8	9	10	11	12
115	28	0.0459	0.0399	0.038	0.0387	0.0394	0.0397	0.0402	0.0401	0.0393	0.039	0.0391	0.04
		0.0411	0.259	0.0968	0.0574	0.0716	0.0595	0.2355	0.0985	0.058	0.0597	0.0576	0.0395
		0.0402	0.2771	0.1091	0.0633	0.0616	0.0606	0.2268	0.1005	0.0636	0.0611	0.0657	0.0397
		0.0412	0.263	0.112	0.0628	0.0627	0.0593	0.2242	0.098	0.059	0.0576	0.0573	0.0386
		0.6398	0.6599	0.6409	0.6461	0.6531	0.43	0.6227	0.634	0.6485	0.6521	0.4587	0.7118
		0.6262	0.6426	0.6579	0.6577	0.6383	0.4532	0.625	0.6436	0.63	0.6312	0.4257	0.668
	0.0399364	0.6223	0.6402	0.597	0.6619	0.6386	0.4772	0.5885	0.6422	0.6706	0.6596	0.4487	0.6775
		0.6211	0.5717	0.5682	0.5905	0.186	0.2023	0.6375	0.6392	0.659	0.695	0.567	0.6257
	115	80	0.0595	0.0606	0.0593	0.0598	3.21966	3.40069	3.18675
		60	0.0716	0.0616	0.0627	0.0653	5.211	3.56527	3.7463
		40	0.0574	0.0633	0.0628	0.0611667	2.87406	3.84504	3.76275
		20	0.0968	0.1091	0.112	0.105967	9.35826	11.3825	11.8598
		15	0.259	0.2771	0.263	0.266367	36.0521	39.0309	36.7104
		10	0.43	0.4532	0.4772	0.453467	64.1942	68.0123	71.9621
		5	0.6531	0.6383	0.6386	0.643333	100.911	98.4749	98.5243
		2	0.6461	0.6577	0.6619	0.655233	99.7586	101.668	102.359
		1	0.6409	0.6579	0.597	0.631933	98.9028	101.701	91.6781
		0	0.6599	0.6426	0.6402	0.647567	102.03	99.1826	98.7876

## Sheet: 116-m7
上116下113	Temperature(¡C)	1	2	3	4	5	6	7	8	9	10	11	12
	32	0.0379	0.038	0.0369	0.0375	0.0384	0.0387	0.0392	0.0387	0.038	0.0378	0.0372	0.0373
		0.2738	0.5761	0.5578	0.5433	0.627	0.6096	0.4855	0.3627	0.2291	0.063	0.0676	0.0381
		0.0381	0.5684	0.5531	0.5957	0.6201	0.6274	0.4938	0.3909	0.2522	0.0843	0.0848	0.0384
		0.0396	0.5409	0.5421	0.588	0.6275	0.6408	0.4692	0.3513	0.2295	0.0674	0.0654	0.0368
	0.0385637	0.0373	0.5374	0.5408	0.5829	0.5885	0.5797	0.2846	0.2576	0.1309	0.0707	0.078	0.0359
		0.0379	0.532	0.5421	0.5839	0.5848	0.5906	0.3141	0.263	0.1352	0.0801	0.0682	0.0364
		0.0368	0.5456	0.5594	0.5861	0.6076	0.5837	0.3133	0.2645	0.1274	0.0741	0.0815	0.0362
		0.0375	0.5124	0.511	0.5267	0.5013	0.5186	0.4965	0.5295	0.5342	0.5482	0.599	0.0361
		116	0.5761	0.5578	0.5433	0.627	0.6096	0.4855	0.3627	0.2291	0.063	0.0676
			0.5684	0.5531	0.5957	0.6201	0.6274	0.4938	0.3909	0.2522	0.0843	0.0848
			0.5409	0.5421	0.588	0.6275	0.6408	0.4692	0.3513	0.2295	0.0674	0.0654
			0.5618	0.551	0.575667	0.624867	0.625933	0.482833	0.3683	0.236933	0.0715667	0.0726
			102.733	99.2355	96.4643	112.461	109.135	85.4177	61.9484	36.415	4.67023	5.54937
			101.261	98.3373	106.479	111.142	112.537	87.004	67.3379	40.8298	8.74105	8.83661
			96.0056	96.235	105.007	112.556	115.098	82.3025	59.7696	36.4914	5.51115	5.12891

## Sheet: 117-m7
117	Temperature(¡C)	1	2	3	4	5	6	7	8	9	10	11	12
	32	0.0385	0.0382	0.0373	0.0383	0.0384	0.0396	0.0388	0.0395	0.0384	0.0386	0.0386	0.039
		0.041	0.514	0.4896	0.5043	0.5229	0.5266	0.5541	0.408	0.2268	0.074	0.064	0.0382
		0.0394	0.5324	0.5068	0.5189	0.5459	0.5644	0.5667	0.4168	0.2276	0.0793	0.0642	0.039
	0.514233	0.0404	0.4963	0.5047	0.5408	0.5291	0.5438	0.5792	0.4239	0.2255	0.0693	0.0706	0.0381
		0.4355	0.5236	0.5398	0.5618	0.5586	0.5564	0.5167	0.4269	0.3624	0.1007	0.0948	0.0374	0.0385637
		0.5085	0.5169	0.5058	0.5594	0.5621	0.5549	0.5092	0.4361	0.3582	0.1233	0.0925	0.5201
		0.5316	0.5385	0.5236	0.529	0.5513	0.5838	0.5131	0.4196	0.3618	0.1148	0.0952	0.5442
		0.5173	0.5027	0.5183	0.5437	0.5005	0.5038	0.533	0.5324	0.549	0.5599	0.5352	0.5273
		117	99.9509	94.8213	97.9117	101.822	102.6	108.381	77.6666	39.5729	7.44978	5.34748
			103.819	98.4373	100.981	106.657	110.547	111.03	79.5166	39.7411	8.564	5.38952
			96.2299	97.9958	105.585	103.125	106.216	113.658	81.0092	39.2996	6.4617	6.735

[truncated: 12 more sheets: 118-m7, TAM-10a, 109-10a, 110-10a, 111-10a, 112-10a, 113-10a, 114-10a, 115-10a, 116-10a, 117-10a, 118-10a]
